# Supplementary material for: Design, Synthesis and Mechanistic Studies of Novel Isatin-Pyrazole Hydrazone Conjugates as Selective and Potent Bacterial MetAP Inhibitors
Source: Antibiotics (Basel). 2022 Aug 19;11(8):1126. doi: 10.3390/antibiotics11081126 (PMC9405123; doi:10.3390/antibiotics11081126)
Supplement: Supplementary file 1 [file antibiotics-11-01126-s001.zip]

Archive with 1 entries (1 files):
- antibiotics-1874232-supplementary.pdf
